# Supplementary material for: High Inter- and Intraspecific Variability in Amphidinol Content and Toxicity of Amphidinium Strains
Source: Mar Drugs. 2025 Aug 22;23(9):332. doi: 10.3390/md23090332 (PMC12471367; doi:10.3390/md23090332)
Supplement: Supplementary file 1 [file marinedrugs-23-00332-s001.zip]

Archive with 1 entries (1 files):
- marinedrugs-3750973-supplementary.pdf
